# Supplementary material for: Pseudomonas aestus Isolation from the Nasal Cavity of a Cat with Chronic Rhinitis
Source: Vet Sci. 2024 Aug 19;11(8):382. doi: 10.3390/vetsci11080382 (PMC11359275; doi:10.3390/vetsci11080382)
Supplement: Supplementary file 1 [file vetsci-11-00382-s001.zip]

Archive with 3 entries (3 files):
- Supplementary Material_1.TIFF
- Supplementary Material_2.pdf
- Supplementary Material_3.pdf
